# Supplementary material for: Computational design of anti-cancer peptides tailored to target specific tumor markers
Source: BMC Chem. 2024 Feb 22;18(1):39. doi: 10.1186/s13065-024-01143-0 (PMC10882887; doi:10.1186/s13065-024-01143-0)
Supplement: Supplementary file 1 — Additional file 1: Table S1. The physiochemical properties of OPG obtained from Protparam. Table S2. Comparison of interactive residues in target receptors identified from prediction software, PDB and literature search. Table S3. Comparison of Interacting residues in ligands identified from prediction software, PDB and literature search. Table S4. Physiochemical properties of the designed peptide library for CXCR1, DcR3 and OPG. Table S5. Comparison of docking energies for different poses of peptides against their target receptors. Table 6. The post-dock interactions analysis of target receptors and their respective peptides. Table S7. Docking results of shortlisted peptides of CXCR1, DcR3 and OPG with their respective homologous proteins. [file 13065_2024_1143_MOESM1_ESM.xlsx]

## Sheet: Title page
Title: In silico design of anti-cancer peptides targeting specific tumor markers
Aisha Naeem1*, Nighat Noureen2*, Jawaher Ahmed Al-Emadi3, Shaikha Khalid Al-Naemi3, Muhammad Jawad Khan4
1QU Health, Qatar University, P.O. Box 2713, Doha, Qatar
2Cancer Center and Department of Pediatrics, School of Medicine, Texas Tech University Health Sciences Center School of Medicine, Texas.
3Department of Biomedical Sciences, Qatar University, P.O. Box 2713, Doha, Qatar
4Department of Biosciences, COMSATS University Islamabad, 45550, Islamabad, Pakistan
*Corresponding authors: Aisha Naeem; an594@georgetown.edu/a.naeem@qu.edu.qa and Nighat Noureen; nighat.noureen@ttuhsc.edu/nighatnoureen@gmail.com

## Sheet: S_Table 1
Supplementary Table 1: The physiochemical properties of protein OPG obtained from Protparam.
Field	Number
Amino Acids	401
Negatively Charged Residues	42
Positively Charged Residues	53
Atomic Formula	C2034H3203N563O595S30
Total Atoms	642
Aliphatic Index	74.84
Grand Average of Hydropathicity	-0.483
Aliphatic Index	74.84
Grand Average of Hydropathicity	-0.483

## Sheet: S_Table 2
Supplementary Table 2: Comparison of interactive residues in target receptors identified from prediction software, PDB, and literature search
Target Receptor	Residues (LIGSITE)	Active site prediction	SiteHound	Literature	PDB
CXCR1	TRP 10, TRP 161	ASN3, THR5, ASP6, PRO7,	ARG71,SER72,	R1-R39	R9-R14
	PHE 12, PHE211	GLN8, MET9, TRP10,	VAL73,ASP134,	R97-111	R17-24
	ALA 23, PRO7	ASP11, PHE12, ASP13,	ARG135,LEU137,
	PRO 21, PRO22,	ASP14,ASP25, ASP26,	ALA138,HIS142,
	TYR27, PRO29	THR107,CYS110, LYS111,	THR143,ARG144,
	TYR 77, ARG150	GLU118,PHE171, GLN176,	THR145, LEU146,
	SER28, SER 72,	ALA177, TYR178, HIE179,	THR147,GLN148,
	SER 123,ARG 71	ASN181, VAL186, TYR188,	LYS149,ARG150,
	ASN 80, ASN 120	GLU189, GLU189, VAL190,	LEU152
	GLY 70, GLY124	LEU191, GLY192, ASN193,
	LEU15, LEU32,	ASP194, THR195, TRP198,
	LEU126,LEU 127 ,	VAL201, HIE207,GLN274,
	LEU 252 , ASP 75	GLU275, GLU278, ARG279,
	VAL 76 , VAL248	ASN282, LEU287, GLU291
	ASP 14, ASP13
DcR3	PHE 81	TYR47,GLN49,	ARG46, LEU47,	PHE83	29-198
	TRP84	ARG58,ASN61,	VAL48, CYS49,	TRP84
	LEU85	VAL62,LEU63,	ALA50, CYS62,	LEU85
	ARG89	CYS64,GLY65,	ARG63, ARG64,	ARG89
	TRP 38	GLU66, ARG67,	ASP65, SER66,	TRP90,
	ASP40	GLU68,GLU69,	PRO67, GLN51,	ASN92,
	PRO61	GLU70,ALA71,	TYR78, GLN80,	LYS94,
	CYS 62	ARG72, ASN79,	PHE81, TRP82,	CYS95,
	ARG63	ARG80, PHE81,	ASN83, TRP84,	GLY96,
	PHE 158	CYS82, ARG83,	LEU85, ARG89,	TYR121,
	SER159	TRP84, ARG89,	THR117, GLY118,	PRO122,
	GLN167	TRP90, HIE91,	HIS129, PRO141,	VAL219,
	LEU97	ALA92,GLY93,	GLY142,THR143,	PHE125
	ARG98	PHE94,CYS95,	PRO144, SER164,
	PHE125	THR112,PRO113,	SER165
	CYS 126	SER114,GLN115
	SER159
	TYR 78
	THR79
OPG	SER120	HIE43,TYR44,	SER84, PRO85,	GLU116, PHE117	31-186
	GLN 113	TYR45,THR46,	VAL86, LYS88,	GLU114, THR55
	PHE 114	ASP47, SER48,	GLN91, ASN102,	SER63, PRO64
	PRO 115	HIE50, CYS55	ARG103, VAL104,	VAL65, GLU68
	ALA 116	LEU56, TYR57,	CYS105, GLU106,	GLU93 , GLU95
	LYS 199	PRO60, VAL61,	CYS107, LEU113,	ARG90, PHE96
	GLN210	CYS62, LYS63,	PRO136,GLU137
		GLU64,	GLN66, PRO66, ASP67,
		TYR67,	VAL68, HIS68, TYR69,
		LYS69,	GLN70, TYR82, CYS83,
		GLU71,	CYS72 GLU96, CYS97,
		ASN73,	ARG74, ASN98, ARG99,
		THR75,	HIE76, ARG103
		SER77,	ARG78,
		VAL79,	CYS80,
		GLU81,	CYS82,
		TYR87,	LEU88,
		GLU89,	ILE90,
		GLU91,	THR110,
		PRO111	GLU112,
		ARG113	ASN114

## Sheet: S_Table 3
Supplementary Table 3: Comparison of Interacting residues in ligands identified from prediction software, PDB, and literature search.
	Residues	SiteHound	Literature Search	PDB
IL8	TYR13,	CYS7, CYS9,	TYR13,	19 - 99
	PHE17,	ILE10, THR12,	PHE17,
	PRO19,	CYS34,ASN36,	PRO19,
	LYS20,	THR37,GLU38,	LYS20,
	ILE22,	LEU51,ASP52,	ILE22,
	LYS23,	PRO53,LYS54,	LYS23,
	ILE40,	HIS18, PRO19,	GLU29,
	LEU43,	LYS20,ILE22,	ILE40,
	SER 44,	LYS23, LYS64,	LEU43,
	PRO46,	PHE65,LYS67	SER44,
	GLU48,	ARG68,ALA69	PRO46,
	LEU 49,	LEU5, ARG6,	GLU48,
	CYS 50,	ALA35,ASN36	LEU49,
	PHE 65,	ILE40, PRO46,	CYS50,
	LEU66	LEU49,CYS50,	VAL61,
		PRO19,LYS23	PHE65
TL1A	GLN 113	ARG103, GLN104,	ARG36, LEU56,	72- 251
	PHE 114	PRO106, HIS109,	GLY57, MET91,
	PRO 115	ASN112, GLN113,	ASP108, TYR121,
	ALA 116	PHE114, ARG156,	PHE122, GLU123,
	SER120	GLY157, GLN193,	PHE124, ASN140,
	LYS 199	MET227, ASN229,	PHE142, THR172,
	GLN 210	ILE233, SER234,	GLU174
		LEU235,VAL236,
		TYR238
RANKL	GLY191,	HIS109,ASN112,	177-183 region	162-317
	TRP192,	GLN113,PHE114,	162-317 region
	HIS223,	ALA116, ALA171,	LYS180,ASP189,
	HIS224	ALA172, SER173,	ARG190,HIS223,
	GLN236,	ILE174, THR182,	HIS224,GLN236,
	TYR272,	PRO191, ARG222,	ILE249
	ASN275 ,	ASN266,SER267,
	LEU297	HIS270 , PRO295,
		SER296, LEU297,
		LEU298,PRO300
		ASP189

## Sheet: S_Table 4
Supplementary Table 4: Physiochemical properties of the designed peptide library for CXCR1, DcR3, and OPG
Peptide	HPo	HP	HPi	AP	Charge
CXCR1
HPKFELR	-0.4	-1.44	1.26	0.6	1.5
HPKFEHR	-0.53	-2.44	1.47	0.79	2
HPKFELT	-0.18	-0.9	0.91	0.11	0.5
HPKFILR	-0.21	-0.3	1.08	-0.09	2.5
HPKFGLR	-0.29	-1	1.08	0.17	2.5
HPKFEWR	-0.42	-2.11	1.26	0.37	1.5
HPKFEIR	-0.37	-1.34	1.26	0.6	1.5
HPKFELM	-0.11	-0.53	0.91	-0.01	0.5
HPKFEWL	-0.1	-0.93	-0.9	-0.31	0.5
HPKFEL	-0.07	-0.2	0.91	-0.04	0.5
HPKFELY	-0.15	-0.99	0.91	-0.16	0.5
HPKFEVR	-0.4	-1.39	1.26	0.64	1.5
HPKFELI	-0.05	-0.16	0.91	-0.09	0.5
HPKFVLR	-0.24	-0.34	1.08	-0.04	2.5
HPKFECR	-0.47	-1.63	1.26	0.71	1.5
HPKFELE	-0.24	-1.3	1.09	0.6	-0.5
HPKEHIR	-0.34	-1.3	1.29	0.1	3
HPKFELA	-0.11	-0.54	0.91	0.1	0.5
HPDFEWR	-0.37	-2.06	0.74	0.37	-0.5
HPKFEAR	-0.44	-1.73	1.26	0.79	1.5
HPKFEKR	-0.63	-2.54	1.79	1.29	2.5
FHPKELY	-0.15	-0.99	0.91	-0.16	0.5
HPEWRKF	-0.42	-2.11	1.26	0.37	1.5
IFHIKFIK	0.1	1.01	1.1	-0.61	2.5
HPKFEGR	-0.45	-2.04	1.26	0.86	1.5
DcR3
ADSYPEP	-0.21	-1.5	0.18	0.5	-2
ADSYPFP	-0.03	-0.6	0	-0.29	-1
ADSYPHP	-0.18	-1.46	0.21	0	-0.5
ADSYPNP	-0.21	-1.5	0	0.1	-1
ADSYPRP	-0.37	-1.64	0.35	0.5	0
AGLAFTK	0.07	0.74	0.52	-0.39	1
LGLAFIK	0.11	1.03	0.52	-0.57	1
TDSYPIP	-0.08	-0.71	0	-0.17	-1
TDSYPKP	-0.34	-1.91	0.52	0.51	0
TDSYPAP	-0.15	-1.1	0	0.01	-1
TDSYPCP	-0.18	-1	0	-0.06	-1
TDSYPDP	-0.29	-1.86	0	0.51	-2
TDSYPEP	-0.27	-1.86	0.18	0.51	-2
TDSYPFP	-0.1	-0.96	0	-0.27	-1
TKEDKTF	-0.47	-1.91	1.23	1.24	0
VTDSYP	-0.11	-0.62	0	-0.15	-1
YTKEDKT	-0.55	-2.5	1.23	1.27	0
AFSYPFP	0.16	0.3	0	-1.07	0
AFSYPQP	-0.03	-0.6	0.18	-0.69	0
TDSYPFP	0.1	-0.96	0	-0.27	-1
TDSYP	-0.24	-1.58	0	0.12	-1
OPG
SIKIPSS	-0.07	0.16	0.52	0.04	1
SVKIPSS	-0.1	0.11	0.52	0.09	1
SLKIPSS	-0.1	0.06	0.52	0.04	1
SIKIGSS	-0.04	0.33	0.52	0.04	1
ADQDATYF	-0.15	-0.76	0.16	0	-2
DDQDATYF	-0.27	-1.42	0.16	0.44	-3
CDQDATYF	-0.17	-0.68	0.16	-0.06	-2
IDQDATYF	-0.09	-0.43	0.16	-0.16	-2
HDQDATYF	-0.23	-1.39	0.34	0	-1.5
EDQDATYF	-0.26	-1.42	0.32	0.44	-3
FDQDATYF	-0.26	-1.43	0.32	0.44	-3
KTSIKIPS	-0.08	0.31	0.92	0.15	2
PDQDATYA	-0.23	-1.31	0.16	0.31	-2
PDQDATYFG	-0.15	-1.1	0.14	0.06	-2
PDQDATYP	-0.27	-1.74	0.16	0.38	-2
PDQDTYF	-0.25	-1.61	0.18	0.14	-2
PDQDFGA	-0.17	-1.13	0.18	0.46	-2
PDTYPQDP	-0.31	-2.16	0.16	0.44	-2
PYATQDPD	-0.32	-1.93	0.14	0.67	-3
DPDQDAT	-0.36	-1.81	1.04	1.04	3

## Sheet: S_Table 5
Supplementary Table 5: Comparison of docking energies for different poses of peptides against their target receptors
Label	Peptide	1	2	3	4	5	6	7	8	9	FBE
CXCR1
C1	FHPKELY	-8.1	-8.1	-8	-7.8	-7.7	-7.7	-7.7	-7.6	-7.6	-8.1
C2	HPKFELT	-7.6	-7.6	-7.6	-7.5	-7.5	-7.5	-7.4	-7.3	-7.3	-7.6
C3	HPKFDLR	-7.4	-7.2	-7.2	-7	-7	-7	-6.9	-6.9	-6.9	-7.4
C4	HPKFELR	-7.9	-7.5	-7.5	-7.3	-7.1	-6.9	-6.9	-6.7	-6.7	-7.9
C5	HPKFEWR	-8.1	-8.1	-8.1	-7.9	-7.8	-7.6	-7.6	-7.5	-7.1	-8.1
C6	HPKFELM	-7.2	-6.9	-6.8	-6.7	-6.7	-6.6	-6.2	-5.8	5.8	-7.2
C7	HPKFEWL	-8.3	-8	-7.9	-7.9	-7.8	-7.7	-7.6	-7.6	-7.5	-8.3
C8	HPKFELV	-7.6	-7.6	-7.4	-7.4	-7.3	-7.1	-7	-7	-6.9	-7.6
C9	HPKFELY	-8.4	-8.2	-8.1	-8	-8	-8	-7.8	-7.5	-7.3	-8.4
C10	HPKFELI	-7.7	-7.7	-7.4	-7.1	-7.1	-7.1	-6.7	-6.6	-6.5	-7.7
C11	HPKFEVR	-6.8	-6.8	-6.7	-6.7	-6.6	-6.6	-6.6	-6.5	-6.3	-6.8
C12	HPKFVLR	-7.7	-7.4	-7.3	-7.3	-7.2	-7.2	-7.1	-7	-6.9	-7.7
C13	HPKFELP	-8.2	-8.1	-7.9	-7.8	-7.8	-7.8	-7.7	-7.6	-7.5	-8.2
C14	HPKFECR	-7.1	-7.1	-7	-7	-7	-6.8	-6.7	-6.7	-6.6	-7.1
C14	HPKFELE	-7.5	-7.4	-7.4	-7.3	-7.3	-7.3	-7.1	-7	-6.9	-7.5
C15	HPKFEGR	-7.7	-7.4	-7.3	-7.3	-7.2	-7.1	-7	-7	-7	-7.7
C16	HPKFEAR	-7.7	-7.4	-7.4	-7.3	-7.2	-7.2	-7.1	-7.2	-7	-7.7
C16	HPKFEKR	-7.1	-7	-7	-6.9	-6.9	-6.8	-6.8	-6.7	-6.7	-7.1
C17	HPKFHLR	-7.5	-7.3	-7.1	-7	-6.6	-6.5	-6.3	-6.3	-6.1	-7.5
C18	HPKFELA	-7.7	-7.6	-7	-7	-6.7	-6.7	-6.7	-6.7	-6.5	-7.7
C19	HPEWRKF	-7.8	-7.6	-7.4	-7.3	-7.1	-6.9	-6.9	-6.6	-6.5	-7.8
C20	HPDFEWR	-7.8	-7.8	-7.6	-7.6	-7.5	-7.3	-7.3	-7.2	-7.2	-7.8
C21	HPKFEHR	-6.4	-6.4	-6.3	-6.1	-6.1	-6	-5.9	-5.8	-5.7	-6.4
C22	HPKFILR	-7	-6.9	-6.9	-6.9	-6.7	-6.7	-6.4	-6.4	-6.3	-7
C23	HPKFEIR	-7.5	-7.4	-7.3	-7.3	-7.3	-7.2	-7.2	-7.1	-6.9	-7.5
C24	IFHIKFIK	-6.4	-6.3	-6.3	-6.1	-5.9	-5.9	-5.8	-5.6	-5.5	-6.4
C25	HPKFGLR	-7.5	-7.4	-7.4	-7.4	-7.3	-7.3	-7.2	-7.2	-7	-7.5
C26	HPKF	-4.7	-4.3	-4.2	-4.2	-4.2	-4.1	-4	-3.9	-3.7	-4.7
C27	HPKEHIR	-7.3	-7.1	-7	-6.9	-6.9	-6.8	-6.8	-6.8	-6.5	-7.3
C28	HPKFEL	-8.5	-7.9	-7.6	-7.6	-7.5	-7.5	-7.3	-7.3	-7.2	-8.5
C29	APKFELR	-7.1	-7.1	-7	-6.9	-6.9	-6.8	-6.6	-6.6	-6.5	-7.1
C30	HPKAELR	-7	-6.7	-6.7	-6.6	-6.6	-6.6	-6.6	-6.5	-6.5	-7
C31	HPKFIKELR	-7.8	-7.1	-7	-6.8	-6.7	-6.6	-6.6	-6.5	-6.4	-7.8
DcR3
D1	ADSYPFP	-7.2	-6.9	-6.8	-6.7	-6.7	-6.6	-6.5	-6.5	-6.4	-7.2
D2	ADSYPEP	-6.4	-6.2	-6	-5.9	-5.9	-5.9	-5.9	-5.8	-5.8	-6.4
D3	ADSYPHP	-6	-5.9	-5.8	-5.8	-5.6	-5.5	-5.5	-5.4	-5.4	-6
D4	ADSYPNP	-6.2	-6.1	-6	-6	-5.9	-5.9	-5.9	-5.8	-5.8	-6.2
D5	ADSYPRP	-6.1	-6	-6	-5.9	-5.7	-5.7	-5.6	-5.6	-5.6	-6.1
D5	AGLAFTK	-5.9	-5.6	-5.6	-5.6	-5.5	-5.4	-5.4	-5.4	-5.3	-5.9
D6	ADSYPQP	-7.2	-6.3	-6.1	-6.1	-6	-6	-6	-6	-5.9	-7.2
D7	LGLAFTK	-4.7	-4.7	-4.6	-4.6	-4.6	-4.6	-4.5	-4.4	-4.3	-4.7
D8	TDSYPAP	-6.7	-6.7	-6.5	-6.5	-6.4	-6.4	-6.4	-6.3	-6.3	-6.7
D9	TDSYPCP	-6.2	-6.2	-5.9	-5.9	-5.8	-5.8	-5.8	-5.8	-5.8	-6.2
D10	TDSYPDP	-6.1	-6.1	-5.8	-5.8	-5.7	-5.7	-5.7	-5.7	-5.7	-6.1
D11	TDSYPEP	-5.8	-5.7	-5.6	-5.6	-5.6	-5.6	-5.6	-5.5	-5.5	-6.8
D13	TDSYPIP	-5.6	-5.5	-5.5	-5.5	-5.4	-5.4	-5.3	-5.2	-5.1	-5.6
D14	TDSYPKP	-6.1	-6	-5.7	-5.7	-5.6	-5.5	-5.5	-5.5	-5.5	-6.1
D15	TKEDKTF	-5.2	-5.2	-5.1	-5	-5	-5	-4.9	-4.9	-4.9	-5.2
D16	YTKEDKT	-5.1	-5	-5	-4.9	-4.8	-4.8	-4.8	-4.7	-4.7	-5.1
D17	VTDSYP	-5.7	-5.5	-5.4	-5.3	-5.3	-5.3	-5.3	-5.2	-5.2	-5.7
D18	AFSYPFP	-7.2	-7.1	-7.1	-6.9	-6.8	-6.8	-6.8	-6.7	-6.7	-7.2
D19	TDSYPFP	-6.4	-6.4	-6.2	-6.2	-6.1	-6.1	-6.1	-6.1	-6	-6.4
D20	TDSYP	-6.2	-6.2	-6.1	-6.1	-6	-6	-6	-5.7	-5.7	-6.2
OPG
P1	SIKIPSS	-5	-4.9	-4.9	-4.8	-4.7	-4.7	-4.7	-4.6	-4.6	-5
P2	SVKIPSS	-5.5	-5.4	-5.3	-5.2	-5.2	-5.2	-5.1	-5.1	-5	-5.5
P3	SLKIPSS	-5.5	-5.4	-5.2	-5.1	-5.1	-5	-4.9	-4.9	-4.8	-5.5
P4	SIKIGSS	-5	-4.9	-4.9	-4.8	-4.7	-4.7	-4.7	-4.6	-4.6	-5
P5	KTSIKIPS	-6.6	-6.1	-6.1	-6	-6	-6	-5.9	-5.9	-5.9	-6.6
P6	ADQDATYF	-6.3	-6.2	-6.1	-6.1	-6.1	-6	-6	-6	-6	-6.3
P7	DDQDATYF	-6	-5.5	-5.4	-5.4	-5.4	-5.3	-5.3	-5.3	-5.3	-6
P8	CDQDATYF	-6.5	-6.4	-6.2	-6.1	-6.1	-6	-6	-6	-5.9	-6.5
P9	IDQDATYF	-5.6	-5.6	-5.5	-5.3	-5.3	-5.2	-5.2	-5.2	-5.2	-5.6
P10	HDQDATYF	-6.6	-6.5	-6.3	-6.2	-6.2	-6.1	-6.1	-6.1	-6	-6.6
P11	DPDQDAT	-5.5	-5.4	-5.3	-5.3	-5.2	-5.2	-5.2	-5.2	-5.1	-5.5
P12	EDQDATTF	-5.1	-5	-5	-4.9	-4.9	-4.8	-4.8	-4.7	-4.7	-5.1
P13	FDQDATTF	-5.9	-5.8	-5.8	-5.6	-5.5	-5.4	-5.4	-5.4	-5.2	-5.9
P14	PDQDATYA	-6.1	-6.1	-5.8	-5.7	-5.7	-5.7	-5.7	-5.7	-5.6	-6.1
P15	PDQDATYFG	-5.9	-5.9	-5.8	-5.7	-5.7	-5.6	-5.6	-5.6	-5.6	-5.9
P16	PDQDATYP	-6.8	-6.3	-6.3	-6.3	-6.2	-6.1	-6.1	-6.1	-6	-6.8
P17	PDQDFGA	-5.3	-5.1	-5.1	-5.1	-5.1	-5	-5	-5	-5	-5.3
P18	PDQDTYF	-6	-5.7	-5.7	-5.6	-5.6	-5.6	-5.4	-5.4	-5.4	-6
P19	PDTYPQDP	-6.9	-6.8	-6.8	-6.8	-6.6	-6.6	-6.5	-6.5	-6.4	-6.9
P20	PYATQDPD	-6.4	-6.3	-6.2	-6.2	-6.2	-6.1	-6.1	-6.1	-6	-6.4
P21	CTSIKIPS	-5.9	-5.8	-5.8	-5.8	-5.7	-5.5	-5.5	-5.5	-5.4	-5.9
P22	RTSIKIPS	-5.4	-5.3	-5	-5	-4.9	-4.9	-4.9	-4.8	-4.8	-5.4

## Sheet: S_Table 6
Supplementary Table 6: The post-dock interactions analysis of target receptors and their respective peptides.
Peptide Number	Peptide sequence	Hydrogen Bond		Hydrophobic Interactions
		Residues	Distance
CXCR1 and IL8 post dock interactions analysis.
C5	HPKFEWR	Ser 343 - Arg7	3.06	Val 69, Ser72, His141, Gln148, Ala138, Leu146,
		Arg135 - Hie1	3.29	Thr147, Leu249, Ala246, Phe245
		Arg242 - Glu5	3.03
		Asn345 - Arg7	3.06
C7	HPKFEWL	His334 - Phe4	3.13	Val69, Leu137, Leu146, Val346, Ser72, Thr147,
		Arg333 - Glu5	3.06	Gln148,Arg71, Asp75, Thr74, Arg135, Met241,
		Arg333 - Glu5	3.35	Ala138
		Arg242 - Trp7	3.17
		Arg242 - Trp7	2.59
		His334 - Lys3	3.13
C9	HPKFELY	Arg242 - Phe4	2.95	Val69, Arg68 ,Ser72 ,Val346, Asn345, Leu146,
		His334 - Glu5	3	Thr147, Leu137, Asp134, Val73, Ala246,
		Ala138 - Lys3	2.96	Leu249, Phe245
		Arg135 - Pro2	2.96
C26	HPDFEWR	Val73 - Asp3	3.1	Val69, Phe245, Gln148, Leu249, Val248,
		Ser72 - Arg7	2.88	Asp134, Ala138, Leu137, Ala246, Arg135
C1	FHPKELY	Val73 - Glu5	3.21	Leu240, Asn311, Phe245, Leu146, Leu137,
		Arg242 - Lys4	3	Ala138, Asp134, Gln148, Ala246, Val69
		Arg333 - Glu5	3.25
		His334 - Glu5	3.25
		Asp75 - Phe1	3.1
		Ser72 - Phe1	3.12
DcR3 and TL1A post dock interactions analysis.
		Residue	Distance
D12	TDSYPFP	Trp82- Ser3	3.04	Pro34, Pro37, Leu85 ,Tyr85,Tyr85, Asn83,
		Thr35 -Asp2	3.02	Phe81
		Gln51 -Asp2	3.19
		Glu86 -Pro7	3.17
D8	TDSYPAP	Arg87- Thr1	3.07	Tyr90, Leu85, Tyr85, Try84, Asn83, Pro37,
		Cys88 -Asp2	2.96	Arg39,Arg46, Tyr36, Trp38, Glu86
D2	ADSYPEP	Arg87 -Asp2	2.91	Leu85,Asn83,TrP82,Tyr84
		Glu86 -Asp2	3.33
		Cys88- Ala1	3.25
		Arg87 -Ala1	3.03
		Cys88 -Ala1	3.25
		Arg89- Pro7	2.99
		Tyr78 -Pro7	3.05
		Gln80 -Pro5	3.08
		Phe81 -pro5	3.27
D18	AFSYPFP	Tyr78 -Ala1	2.94	Phe81, Trp82, Glu51, Pro34, Tyr84, Asn83
D6	ADSYPQP	Asn110 - Asp2	3.1	Arg103, His109, Leu85, Asn85
		Asn110 - Ala1	3.05
		Tyr78 - Ser3	3.14
		Gln51- Pro7	3.18
		Tyr84 - Pro7	3.22
		Tyr8 - Pro5	3.06
		Gln80- Asp2	3.34
OPG and RANKL post dock interactions analysis.
P10	HDQDATYF	Ala133 - Gln3	2.88	Thr135, Glu109, Thr140, His121,
		Cys160 - Tyr7	2.82	Pro136, Phe149, Gly134, Ser156,
		Val130 - Tyr7	3.3	Lys157, Gln132, Arg144, Pro146,
		Val131 - Tyr7	2.98	Pro159
		Val131 - Thr6	3.11
P8	CDQDATYF	Gln91 - Gln3	3.02	Lys88, Pro85, Pro136, Leu113, Arg103,
		Cys107 - Asp2	3.17	Val104, Ala5, Asn102, Ser84, Val86
		Glu137 - Asp2	3.25
		Glu137 - Cys1	3.11
		Glu106 - Cys1	2.92
		Cys105 - Gln3	3.31
P5	KISIKIPS	SER77 - Ser8	2.82	Pro85, Ser73, His75, ThR71, Leu81,
		Asp73 - Ser8	3.3	His101, Arg103, Val86, Ser84, Val104
		Tyr70 - Ile4	2.83
		Cys105 - Thr2	2.8
		Cys105 - Lys1	3.18
		Glu137 - Lys1	3.16
		Glu137 - Lys1	3
		Leu113- Lys1	3.11
		Glu91 - Thr2	2.92
		Lys88 - Thr2	3.08
		Asn103 - Lys5	3.06
		Asn103 - Ile4	3.31
P19	PDTYPQDP	Asn102 - Tyr4	2.84	Cys105, Glu137, Leu81, Thr71, Ser73,
		Asp72 - Gln6	3.11	His75, Ser84, Pro85,Pro136, Leu113
		Ser77 - Asp7	3.13
		Tyr7 - Tyr4	2.94
		Lys88 - Asp2	3.09
		Gln91 - Asp2	2.88
P16	PDQDATYP	Lys88 - Asp2	3.1	Leu113, Pro136, Gln91, Glu106,
		Lys88 - Asp2	2.94	Val104, Ala5, Arg103
		Cys105 - Gln3	3.15
		Glu137 - Gln3	2.86
		Cys105 - Gln3	2.99

## Sheet: S_Table 7
Supplmentary Table 7: Docking results of shortlisted peptides of CXCR1, DcR3, and OPG with their respective homologous proteins.
Homologues of Target Receptors
Peptide	CXCR2	DARC	CXCR1
C9	-7.4	-9	-8.4
C7	-7.3	-8.7	-8.3
C5	-7.3	-8.2	-8.1
C1	-7.2	-8.6	-8.1
C26	-7.1	-8.3	-7.8
Peptide	TNFRSF25	TNFRSF21	DCR3
D6	-6	-6.1	-7.2
D18	-6.1	-5.3	-7.2
D8	-6.3	-5.6	-6.7
D2	-5.9	-5.2	-6.4
D12	-5.3	-5.3	-6.4
Peptide	RANKL	DR5	OPG
P10	-5	-5.3	-6.6
P5	-5.6	-5.4	-6.6
P16	-5.4	-5.2	-6.8
P19	-5.2	-5.3	-6.9
P8	-5.3	-5.7	-6.5
